# Supplementary material for: Living with Chronic Kidney Disease and Kidney Transplantation During COVID-19: A Study of Psychological and Behavioral Impacts
Source: Healthcare (Basel). 2025 Jun 21;13(13):1488. doi: 10.3390/healthcare13131488 (PMC12250486; doi:10.3390/healthcare13131488)
Supplement: Supplementary file 1 [file healthcare-13-01488-s001.zip]

Archive with 1 entries (1 files):
- healthcare-3640367-supplementary.pdf
